# Supplementary material for: MTHFR Gene Polymorphisms and Cancer Risk in Children and Adolescents: A Systematic Review and Meta-Analysis
Source: Children (Basel). 2025 Jan 17;12(1):108. doi: 10.3390/children12010108 (PMC11764102; doi:10.3390/children12010108)
Supplement: Supplementary file 1 [file children-12-00108-s001.zip]

Archive with 1 entries (1 files):
- children-3396015-supplementary.pdf
